# Supplementary material for: Postural Stability, Rather than Strength–Coordination, Is Associated with Executive Functions in Preschool Children: A Structural Equation Modeling Study
Source: Children (Basel). 2026 Jul 6;13(7):898. doi: 10.3390/children13070898 (PMC13407149; doi:10.3390/children13070898)
Supplement: Supplementary file 1 [file children-13-00898-s001.zip]

Archive with 1 entries (1 files):
- children-4358302-supplementary.pdf
